# Supplementary material for: Subjective socioeconomic status and income inequality are associated with self-reported morality across 67 countries
Source: Nat Commun. 2023 Sep 6;14:5453. doi: 10.1038/s41467-023-41007-0 (PMC10482940; doi:10.1038/s41467-023-41007-0)
Supplement: Supplementary file 6 — Supplementary Data 1 [file 41467_2023_41007_MOESM6_ESM.xlsx]

## Sheet: Sheet 1
Supplementary Dataset 1 - Country-level correlations
Country	X	Y	r	95% CI Low	95% CI High	t	df	p	N
Argentina	SES	MI	-0.044	-0.117	0.029	-1.181	719	1	721
Argentina	SES	MAC	0.001	-0.072	0.074	0.019	719	1	721
Argentina	SES	MC	-0.013	-0.086	0.06	-0.342	719	1	721
Argentina	SES	PI	-0.03	-0.113	0.052	-0.723	563	1	565
Argentina	MI	MAC	0.17	0.098	0.24	4.631	719	0	721
Argentina	MI	MC	0.135	0.063	0.206	3.661	719	0.002	721
Argentina	MI	PI	-0.01	-0.093	0.072	-0.247	563	1	565
Argentina	MAC	MC	0.049	-0.024	0.122	1.314	719	1	721
Argentina	MAC	PI	0.069	-0.014	0.15	1.63	563	0.725	565
Argentina	MC	PI	0.198	0.118	0.276	4.803	563	0	565
Australia	SES	MI	-0.299	-0.338	-0.26	-14.409	2108	0	2110
Australia	SES	MAC	-0.19	-0.231	-0.149	-8.896	2115	0	2117
Australia	SES	MC	0.026	-0.016	0.069	1.212	2120	0.351	2122
Australia	SES	PI	-0.137	-0.178	-0.095	-6.362	2120	0	2122
Australia	MI	MAC	0.433	0.398	0.467	22.069	2107	0	2109
Australia	MI	MC	0.029	-0.013	0.072	1.355	2109	0.351	2111
Australia	MI	PI	0.159	0.117	0.201	7.413	2110	0	2112
Australia	MAC	MC	0.044	0.002	0.087	2.032	2116	0.127	2118
Australia	MAC	PI	0.121	0.078	0.162	5.592	2116	0	2118
Australia	MC	PI	0.079	0.036	0.121	3.638	2121	0.001	2123
Austria	SES	MI	-0.03	-0.083	0.024	-1.09	1336	0.687	1338
Austria	SES	MAC	0.033	-0.021	0.086	1.204	1347	0.687	1349
Austria	SES	MC	0.051	-0.002	0.104	1.903	1366	0.229	1368
Austria	SES	PI	-0.108	-0.159	-0.055	-4.028	1383	0	1385
Austria	MI	MAC	0.226	0.175	0.276	8.503	1343	0	1345
Austria	MI	MC	0.172	0.12	0.223	6.409	1348	0	1350
Austria	MI	PI	0.097	0.044	0.149	3.587	1365	0.002	1367
Austria	MAC	MC	0.08	0.027	0.133	2.955	1355	0.016	1357
Austria	MAC	PI	0.03	-0.023	0.083	1.12	1376	0.687	1378
Austria	MC	PI	0.208	0.157	0.257	7.936	1396	0	1398
Bangladesh	SES	MI	-0.164	-0.26	-0.065	-3.251	381	0.009	383
Bangladesh	SES	MAC	-0.115	-0.213	-0.016	-2.272	383	0.118	385
Bangladesh	SES	MC	0.172	0.074	0.266	3.453	392	0.005	394
Bangladesh	SES	PI	0.191	0.094	0.284	3.843	392	0.001	394
Bangladesh	MI	MAC	0.2	0.106	0.289	4.184	422	0	424
Bangladesh	MI	MC	-0.11	-0.204	-0.014	-2.255	413	0.118	415
Bangladesh	MI	PI	-0.103	-0.196	-0.008	-2.14	427	0.118	429
Bangladesh	MAC	MC	-0.072	-0.166	0.024	-1.465	417	0.288	419
Bangladesh	MAC	PI	-0.038	-0.129	0.053	-0.823	459	0.411	461
Bangladesh	MC	PI	0.147	0.053	0.238	3.077	428	0.013	430
Belgium	SES	MI	-0.056	-0.115	0.002	-1.895	1123	0.233	1125
Belgium	SES	MAC	-0.03	-0.088	0.029	-0.997	1130	0.638	1132
Belgium	SES	MC	0.06	0.002	0.118	2.04	1140	0.208	1142
Belgium	SES	PI	-0.056	-0.113	0.002	-1.895	1150	0.233	1152
Belgium	MI	MAC	0.149	0.091	0.206	5.01	1108	0	1110
Belgium	MI	MC	0.147	0.089	0.204	4.972	1113	0	1115
Belgium	MI	PI	0.129	0.071	0.186	4.37	1123	0	1125
Belgium	MAC	MC	0.095	0.037	0.153	3.195	1120	0.009	1122
Belgium	MAC	PI	0.021	-0.037	0.079	0.704	1130	0.638	1132
Belgium	MC	PI	0.124	0.066	0.181	4.217	1140	0	1142
Bolivia	SES	MI	-0.569	-0.774	-0.256	-3.6	27	0.013	29
Bolivia	SES	MAC	-0.119	-0.465	0.259	-0.623	27	1	29
Bolivia	SES	MC	0.106	-0.271	0.455	0.556	27	1	29
Bolivia	SES	PI	-0.267	-0.699	0.307	-0.959	12	1	14
Bolivia	MI	MAC	0.199	-0.181	0.527	1.053	27	1	29
Bolivia	MI	MC	-0.04	-0.401	0.331	-0.21	27	1	29
Bolivia	MI	PI	0.436	-0.123	0.785	1.679	12	0.952	14
Bolivia	MAC	MC	0.361	-0.007	0.642	2.009	27	0.492	29
Bolivia	MAC	PI	0.371	-0.199	0.753	1.383	12	1	14
Bolivia	MC	PI	0.323	-0.25	0.729	1.183	12	1	14
Brazil	SES	MI	-0.096	-0.142	-0.049	-4.024	1744	0	1746
Brazil	SES	MAC	-0.063	-0.109	-0.016	-2.626	1750	0.035	1752
Brazil	SES	MC	-0.004	-0.05	0.043	-0.157	1770	0.875	1772
Brazil	SES	PI	-0.109	-0.154	-0.062	-4.592	1770	0	1772
Brazil	MI	MAC	0.213	0.168	0.256	9.2	1789	0	1791
Brazil	MI	MC	-0.029	-0.075	0.017	-1.222	1814	0.444	1816
Brazil	MI	PI	0.064	0.018	0.11	2.746	1816	0.03	1818
Brazil	MAC	MC	0.082	0.036	0.128	3.52	1822	0.003	1824
Brazil	MAC	PI	0.04	-0.006	0.086	1.714	1825	0.26	1827
Brazil	MC	PI	0.129	0.084	0.173	5.594	1854	0	1856
Bulgaria	SES	MI	-0.118	-0.194	-0.04	-2.976	630	0.027	632
Bulgaria	SES	MAC	0.001	-0.077	0.078	0.014	643	1	645
Bulgaria	SES	MC	-0.029	-0.107	0.049	-0.721	629	1	631
Bulgaria	SES	PI	0.088	0	0.175	1.973	496	0.393	498
Bulgaria	MI	MAC	0.248	0.174	0.32	6.444	633	0	635
Bulgaria	MI	MC	0.034	-0.045	0.113	0.848	618	1	620
Bulgaria	MI	PI	-0.083	-0.17	0.005	-1.859	493	0.445	495
Bulgaria	MAC	MC	0.048	-0.03	0.126	1.208	630	1	632
Bulgaria	MAC	PI	-0.073	-0.16	0.014	-1.642	500	0.608	502
Bulgaria	MC	PI	-0.03	-0.118	0.058	-0.664	491	1	493
Canada	SES	MI	-0.16	-0.222	-0.098	-4.996	945	0	947
Canada	SES	MAC	-0.078	-0.141	-0.015	-2.414	950	0.064	952
Canada	SES	MC	0.033	-0.03	0.097	1.034	954	0.302	956
Canada	SES	PI	-0.056	-0.119	0.008	-1.72	947	0.258	949
Canada	MI	MAC	0.287	0.228	0.345	9.211	942	0	944
Canada	MI	MC	0.109	0.046	0.172	3.385	945	0.004	947
Canada	MI	PI	0.142	0.078	0.204	4.382	938	0	940
Canada	MAC	MC	0.093	0.029	0.155	2.868	950	0.021	952
Canada	MAC	PI	0.047	-0.017	0.11	1.44	943	0.301	945
Canada	MC	PI	0.112	0.049	0.174	3.471	947	0.004	949
Chile	SES	MI	-0.106	-0.299	0.096	-1.035	95	1	97
Chile	SES	MAC	0.025	-0.175	0.223	0.242	95	1	97
Chile	SES	MC	0.152	-0.049	0.341	1.502	95	1	97
Chile	SES	PI	-0.081	-0.309	0.155	-0.679	69	1	71
Chile	MI	MAC	0.185	-0.015	0.371	1.836	95	0.694	97
Chile	MI	MC	0.134	-0.067	0.325	1.321	95	1	97
Chile	MI	PI	0.115	-0.121	0.339	0.963	69	1	71
Chile	MAC	MC	0.034	-0.167	0.232	0.328	95	1	97
Chile	MAC	PI	0.042	-0.193	0.273	0.35	69	1	71
Chile	MC	PI	-0.186	-0.402	0.049	-1.577	69	1	71
China	SES	MI	0.041	-0.02	0.102	1.306	1028	1	1030
China	SES	MAC	-0.006	-0.067	0.055	-0.197	1028	1	1030
China	SES	MC	0.027	-0.034	0.088	0.881	1028	1	1030
China	SES	PI	-0.05	-0.11	0.012	-1.591	1028	0.783	1030
China	MI	MAC	0.379	0.325	0.43	13.116	1028	0	1030
China	MI	MC	0.088	0.027	0.148	2.821	1028	0.043	1030
China	MI	PI	0.026	-0.035	0.087	0.823	1028	1	1030
China	MAC	MC	0.041	-0.02	0.102	1.308	1028	1	1030
China	MAC	PI	0.036	-0.025	0.097	1.151	1028	1	1030
China	MC	PI	0.088	0.027	0.148	2.826	1028	0.043	1030
Colombia	SES	MI	-0.109	-0.165	-0.054	-3.838	1216	0.001	1218
Colombia	SES	MAC	-0.031	-0.091	0.028	-1.031	1081	1	1083
Colombia	SES	MC	0.009	-0.047	0.065	0.313	1232	1	1234
Colombia	SES	PI	-0.132	-0.19	-0.073	-4.355	1075	0	1077
Colombia	MI	MAC	0.177	0.118	0.234	5.871	1067	0	1069
Colombia	MI	MC	0.142	0.086	0.197	4.968	1204	0	1206
Colombia	MI	PI	0.028	-0.033	0.088	0.892	1045	1	1047
Colombia	MAC	MC	0.044	-0.016	0.103	1.425	1067	0.773	1069
Colombia	MAC	PI	0.007	-0.058	0.071	0.197	910	1	912
Colombia	MC	PI	0.11	0.05	0.169	3.591	1061	0.002	1063
Costa Rica	SES	MI	-0.184	-0.54	0.228	-0.897	23	1	25
Costa Rica	SES	MAC	-0.015	-0.408	0.382	-0.072	23	1	25
Costa Rica	SES	MC	0.173	-0.238	0.532	0.843	23	1	25
Costa Rica	SES	PI	-0.111	-0.562	0.39	-0.434	15	1	17
Costa Rica	MI	MAC	0.496	0.126	0.745	2.74	23	0.117	25
Costa Rica	MI	MC	0.097	-0.31	0.474	0.465	23	1	25
Costa Rica	MI	PI	0.371	-0.133	0.723	1.549	15	1	17
Costa Rica	MAC	MC	0.147	-0.264	0.512	0.712	23	1	25
Costa Rica	MAC	PI	0.228	-0.284	0.639	0.907	15	1	17
Costa Rica	MC	PI	-0.115	-0.565	0.387	-0.45	15	1	17
Croatia	SES	MI	-0.103	-0.189	-0.016	-2.328	501	0.163	503
Croatia	SES	MAC	0.011	-0.076	0.099	0.251	501	0.802	503
Croatia	SES	MC	-0.055	-0.141	0.032	-1.243	508	0.631	510
Croatia	SES	PI	-0.091	-0.179	-0.001	-1.983	474	0.336	476
Croatia	MI	MAC	0.171	0.084	0.255	3.86	494	0.001	496
Croatia	MI	MC	0.06	-0.028	0.147	1.343	500	0.631	502
Croatia	MI	PI	0.15	0.06	0.237	3.273	467	0.01	469
Croatia	MAC	MC	0.063	-0.024	0.15	1.415	500	0.631	502
Croatia	MAC	PI	0.089	-0.001	0.178	1.934	468	0.336	470
Croatia	MC	PI	0.085	-0.005	0.174	1.862	473	0.336	475
Cuba	SES	MI	0.06	-0.245	0.354	0.382	41	1	43
Cuba	SES	MAC	-0.24	-0.504	0.065	-1.586	41	1	43
Cuba	SES	MC	0.091	-0.216	0.381	0.582	41	1	43
Cuba	SES	PI	0.046	-0.43	0.502	0.184	16	1	18
Cuba	MI	MAC	0.21	-0.096	0.48	1.375	41	1	43
Cuba	MI	MC	0.166	-0.141	0.445	1.081	41	1	43
Cuba	MI	PI	-0.114	-0.552	0.373	-0.459	16	1	18
Cuba	MAC	MC	0.065	-0.24	0.358	0.418	41	1	43
Cuba	MAC	PI	0.343	-0.148	0.698	1.458	16	1	18
Cuba	MC	PI	0.453	-0.017	0.759	2.035	16	0.588	18
Denmark	SES	MI	-0.054	-0.137	0.029	-1.271	551	0.893	553
Denmark	SES	MAC	-0.05	-0.133	0.033	-1.181	551	0.893	553
Denmark	SES	MC	0.057	-0.026	0.14	1.347	551	0.893	553
Denmark	SES	PI	-0.039	-0.122	0.044	-0.926	551	0.893	553
Denmark	MI	MAC	0.395	0.322	0.463	10.079	551	0	553
Denmark	MI	MC	0.131	0.048	0.212	3.102	551	0.016	553
Denmark	MI	PI	0.095	0.012	0.177	2.237	551	0.154	553
Denmark	MAC	MC	0.115	0.031	0.196	2.707	551	0.049	553
Denmark	MAC	PI	0.016	-0.068	0.099	0.373	551	0.893	553
Denmark	MC	PI	0.184	0.102	0.263	4.389	551	0	553
Dominican Rep.	SES	MI	-0.126	-0.437	0.211	-0.741	34	1	36
Dominican Rep.	SES	MAC	-0.112	-0.425	0.225	-0.659	34	1	36
Dominican Rep.	SES	MC	-0.152	-0.457	0.186	-0.895	34	1	36
Dominican Rep.	SES	PI	-0.465	-0.741	-0.054	-2.35	20	0.291	22
Dominican Rep.	MI	MAC	0.025	-0.306	0.351	0.148	34	1	36
Dominican Rep.	MI	MC	-0.024	-0.35	0.307	-0.138	34	1	36
Dominican Rep.	MI	PI	-0.15	-0.538	0.29	-0.68	20	1	22
Dominican Rep.	MAC	MC	0.262	-0.073	0.544	1.584	34	0.979	36
Dominican Rep.	MAC	PI	-0.138	-0.529	0.301	-0.623	20	1	22
Dominican Rep.	MC	PI	0.352	-0.082	0.674	1.682	20	0.974	22
Ecuador	SES	MI	-0.006	-0.167	0.155	-0.073	146	1	148
Ecuador	SES	MAC	-0.022	-0.183	0.139	-0.272	146	1	148
Ecuador	SES	MC	0.032	-0.13	0.193	0.389	146	1	148
Ecuador	SES	PI	-0.18	-0.365	0.018	-1.803	97	0.671	99
Ecuador	MI	MAC	0.268	0.111	0.411	3.355	146	0.01	148
Ecuador	MI	MC	0.045	-0.117	0.205	0.547	146	1	148
Ecuador	MI	PI	-0.169	-0.355	0.029	-1.69	97	0.755	99
Ecuador	MAC	MC	-0.02	-0.181	0.141	-0.246	146	1	148
Ecuador	MAC	PI	-0.15	-0.337	0.049	-1.493	97	0.97	99
Ecuador	MC	PI	-0.034	-0.23	0.165	-0.332	97	1	99
El Salvador	SES	MI	-0.455	-0.708	-0.098	-2.604	26	0.15	28
El Salvador	SES	MAC	0.02	-0.355	0.39	0.104	26	1	28
El Salvador	SES	MC	-0.093	-0.451	0.29	-0.477	26	1	28
El Salvador	SES	PI	-0.225	-0.626	0.271	-0.923	16	1	18
El Salvador	MI	MAC	-0.053	-0.418	0.326	-0.272	26	1	28
El Salvador	MI	MC	-0.053	-0.418	0.326	-0.273	26	1	28
El Salvador	MI	PI	0.055	-0.423	0.509	0.22	16	1	18
El Salvador	MAC	MC	0.447	0.088	0.703	2.545	26	0.155	28
El Salvador	MAC	PI	-0.248	-0.641	0.247	-1.026	16	1	18
El Salvador	MC	PI	0.047	-0.429	0.503	0.187	16	1	18
Finland	SES	MI	-0.129	-0.204	-0.053	-3.321	647	0.006	649
Finland	SES	MAC	0.043	-0.034	0.12	1.1	647	0.528	649
Finland	SES	MC	-0.064	-0.14	0.013	-1.62	647	0.317	649
Finland	SES	PI	-0.199	-0.272	-0.124	-5.17	647	0	649
Finland	MI	MAC	0.213	0.138	0.285	5.549	648	0	650
Finland	MI	MC	0.24	0.166	0.311	6.281	647	0	649
Finland	MI	PI	0.203	0.128	0.276	5.279	648	0	650
Finland	MAC	MC	0.044	-0.033	0.12	1.118	647	0.528	649
Finland	MAC	PI	0.114	0.038	0.189	2.929	650	0.018	652
Finland	MC	PI	0.107	0.03	0.183	2.74	647	0.025	649
France	SES	MI	-0.251	-0.305	-0.194	-8.566	1096	0	1098
France	SES	MAC	-0.096	-0.154	-0.037	-3.189	1100	0.007	1102
France	SES	MC	0.019	-0.04	0.078	0.637	1112	0.524	1114
France	SES	PI	-0.141	-0.198	-0.083	-4.739	1113	0	1115
France	MI	MAC	0.387	0.336	0.437	13.867	1089	0	1091
France	MI	MC	0.038	-0.021	0.097	1.269	1096	0.409	1098
France	MI	PI	0.079	0.02	0.138	2.639	1096	0.025	1098
France	MAC	MC	0.117	0.058	0.174	3.891	1099	0.001	1101
France	MAC	PI	0.095	0.036	0.153	3.173	1100	0.007	1102
France	MC	PI	0.122	0.064	0.18	4.112	1112	0	1114
Germany	SES	MI	-0.149	-0.199	-0.099	-5.829	1488	0	1490
Germany	SES	MAC	-0.046	-0.096	0.004	-1.792	1520	0.215	1522
Germany	SES	MC	-0.017	-0.066	0.032	-0.674	1578	0.501	1580
Germany	SES	PI	0.045	-0.004	0.094	1.802	1579	0.215	1581
Germany	MI	MAC	0.226	0.176	0.274	8.793	1439	0	1441
Germany	MI	MC	0.065	0.014	0.116	2.518	1487	0.06	1489
Germany	MI	PI	-0.123	-0.172	-0.072	-4.762	1488	0	1490
Germany	MAC	MC	0.078	0.028	0.127	3.037	1519	0.015	1521
Germany	MAC	PI	-0.055	-0.105	-0.005	-2.143	1520	0.129	1522
Germany	MC	PI	-0.13	-0.179	-0.082	-5.229	1578	0	1580
Ghana	SES	MI	-0.031	-0.177	0.117	-0.407	175	1	177
Ghana	SES	MAC	-0.044	-0.173	0.087	-0.659	226	1	228
Ghana	SES	MC	-0.096	-0.237	0.049	-1.309	183	1	185
Ghana	SES	PI	-0.036	-0.151	0.08	-0.606	284	1	286
Ghana	MI	MAC	0.591	0.485	0.68	9.605	172	0	174
Ghana	MI	MC	-0.112	-0.263	0.044	-1.419	158	1	160
Ghana	MI	PI	0.019	-0.13	0.167	0.248	172	1	174
Ghana	MAC	MC	-0.072	-0.215	0.075	-0.961	179	1	181
Ghana	MAC	PI	-0.113	-0.24	0.018	-1.693	222	0.827	224
Ghana	MC	PI	-0.074	-0.217	0.072	-0.993	180	1	182
Greece	SES	MI	-0.087	-0.164	-0.009	-2.201	629	0.161	631
Greece	SES	MAC	-0.088	-0.165	-0.01	-2.219	631	0.161	633
Greece	SES	MC	0.022	-0.056	0.1	0.55	631	1	633
Greece	SES	PI	-0.015	-0.093	0.063	-0.384	631	1	633
Greece	MI	MAC	0.245	0.17	0.317	6.349	630	0	632
Greece	MI	MC	0.072	-0.006	0.15	1.821	629	0.247	631
Greece	MI	PI	0.113	0.036	0.19	2.866	630	0.03	632
Greece	MAC	MC	0.074	-0.004	0.151	1.872	631	0.247	633
Greece	MAC	PI	0.117	0.039	0.193	2.961	632	0.025	634
Greece	MC	PI	0.128	0.05	0.204	3.24	631	0.011	633
Guatemala	SES	MI	-0.325	-0.557	-0.045	-2.328	46	0.243	48
Guatemala	SES	MAC	-0.238	-0.489	0.05	-1.661	46	0.725	48
Guatemala	SES	MC	0.136	-0.154	0.405	0.932	46	1	48
Guatemala	SES	PI	-0.172	-0.487	0.182	-0.972	31	1	33
Guatemala	MI	MAC	0.269	-0.016	0.514	1.897	46	0.513	48
Guatemala	MI	MC	-0.058	-0.336	0.23	-0.392	46	1	48
Guatemala	MI	PI	-0.022	-0.362	0.324	-0.122	31	1	33
Guatemala	MAC	MC	0.308	0.026	0.545	2.196	46	0.299	48
Guatemala	MAC	PI	0.046	-0.302	0.384	0.258	31	1	33
Guatemala	MC	PI	-0.055	-0.391	0.294	-0.305	31	1	33
Honduras	SES	MI	0.215	-0.206	0.569	1.034	22	1	24
Honduras	SES	MAC	-0.155	-0.526	0.265	-0.736	22	1	24
Honduras	SES	MC	0.24	-0.181	0.587	1.161	22	1	24
Honduras	SES	PI	-0.195	-0.587	0.271	-0.845	18	1	20
Honduras	MI	MAC	0.599	0.258	0.807	3.51	22	0.02	24
Honduras	MI	MC	0.303	-0.115	0.629	1.489	22	1	24
Honduras	MI	PI	0.215	-0.251	0.6	0.934	18	1	20
Honduras	MAC	MC	0.357	-0.054	0.665	1.792	22	0.782	24
Honduras	MAC	PI	0.358	-0.1	0.691	1.628	18	0.968	20
Honduras	MC	PI	0.316	-0.147	0.666	1.415	18	1	20
Hungary	SES	MI	-0.091	-0.178	-0.003	-2.04	495	0.251	497
Hungary	SES	MAC	-0.027	-0.114	0.06	-0.616	503	1	505
Hungary	SES	MC	0.069	-0.019	0.155	1.541	502	0.496	504
Hungary	SES	PI	-0.106	-0.192	-0.019	-2.392	503	0.137	505
Hungary	MI	MAC	0.244	0.16	0.325	5.611	496	0	498
Hungary	MI	MC	0.091	0.003	0.177	2.031	496	0.251	498
Hungary	MI	PI	0.098	0.011	0.185	2.204	496	0.196	498
Hungary	MAC	MC	-0.014	-0.102	0.073	-0.323	503	1	505
Hungary	MAC	PI	0.016	-0.072	0.103	0.349	504	1	506
Hungary	MC	PI	0.134	0.048	0.219	3.042	503	0.022	505
India	SES	MI	-0.115	-0.195	-0.033	-2.764	572	0.029	574
India	SES	MAC	-0.256	-0.33	-0.179	-6.409	587	0	589
India	SES	MC	0.018	-0.061	0.098	0.453	607	1	609
India	SES	PI	-0.256	-0.328	-0.18	-6.555	615	0	617
India	MI	MAC	-0.09	-0.17	-0.008	-2.169	581	0.122	583
India	MI	MC	0.039	-0.042	0.119	0.942	589	1	591
India	MI	PI	-0.196	-0.272	-0.118	-4.911	601	0	603
India	MAC	MC	-0.145	-0.222	-0.066	-3.588	600	0.002	602
India	MAC	PI	0.389	0.32	0.454	10.494	618	0	620
India	MC	PI	0.005	-0.073	0.082	0.116	633	1	635
Iraq	SES	MI	0.047	-0.039	0.132	1.078	522	1	524
Iraq	SES	MAC	-0.032	-0.118	0.054	-0.736	516	1	518
Iraq	SES	MC	-0.017	-0.101	0.067	-0.398	537	1	539
Iraq	SES	PI	-0.042	-0.125	0.042	-0.986	546	1	548
Iraq	MI	MAC	0.281	0.203	0.356	6.901	555	0	557
Iraq	MI	MC	-0.006	-0.088	0.075	-0.154	574	1	576
Iraq	MI	PI	0.094	0.012	0.174	2.265	578	0.191	580
Iraq	MAC	MC	0.029	-0.053	0.111	0.7	565	1	567
Iraq	MAC	PI	0.116	0.034	0.196	2.779	569	0.051	571
Iraq	MC	PI	0.009	-0.071	0.09	0.226	592	1	594
Ireland	SES	MI	0.01	-0.063	0.084	0.275	714	1	716
Ireland	SES	MAC	0.022	-0.052	0.095	0.579	716	1	718
Ireland	SES	MC	-0.021	-0.094	0.051	-0.576	727	1	729
Ireland	SES	PI	-0.015	-0.087	0.058	-0.394	730	1	732
Ireland	MI	MAC	0.154	0.081	0.224	4.149	713	0	715
Ireland	MI	MC	0.127	0.055	0.198	3.442	721	0.005	723
Ireland	MI	PI	0.086	0.013	0.158	2.319	723	0.165	725
Ireland	MAC	MC	0	-0.073	0.073	0.01	722	1	724
Ireland	MAC	PI	0.006	-0.066	0.079	0.169	725	1	727
Ireland	MC	PI	0.075	0.003	0.146	2.032	736	0.298	738
Israel	SES	MI	-0.104	-0.159	-0.048	-3.667	1233	0.001	1235
Israel	SES	MAC	-0.018	-0.074	0.037	-0.648	1230	0.517	1232
Israel	SES	MC	0.105	0.05	0.16	3.72	1241	0.001	1243
Israel	SES	PI	-0.048	-0.104	0.007	-1.709	1243	0.175	1245
Israel	MI	MAC	0.234	0.18	0.286	8.414	1221	0	1223
Israel	MI	MC	0.134	0.078	0.188	4.732	1231	0	1233
Israel	MI	PI	0.075	0.02	0.131	2.657	1233	0.024	1235
Israel	MAC	MC	0.125	0.069	0.18	4.41	1228	0	1230
Israel	MAC	PI	0.086	0.031	0.142	3.04	1230	0.01	1232
Israel	MC	PI	0.157	0.102	0.211	5.592	1241	0	1243
Italy	SES	MI	-0.126	-0.18	-0.071	-4.474	1247	0	1249
Italy	SES	MAC	-0.08	-0.134	-0.025	-2.832	1255	0.028	1257
Italy	SES	MC	0.032	-0.024	0.086	1.123	1268	0.785	1270
Italy	SES	PI	-0.015	-0.069	0.04	-0.517	1270	1	1272
Italy	MI	MAC	0.354	0.305	0.402	13.356	1243	0	1245
Italy	MI	MC	0.003	-0.053	0.058	0.105	1247	1	1249
Italy	MI	PI	0.055	-0.001	0.11	1.934	1247	0.214	1249
Italy	MAC	MC	0.117	0.062	0.171	4.163	1255	0	1257
Italy	MAC	PI	0.075	0.02	0.13	2.665	1255	0.039	1257
Italy	MC	PI	0.14	0.086	0.193	5.034	1268	0	1270
Japan	SES	MI	-0.292	-0.344	-0.238	-10.292	1136	0	1138
Japan	SES	MAC	-0.261	-0.314	-0.206	-9.114	1139	0	1141
Japan	SES	MC	-0.03	-0.087	0.028	-1.015	1151	0.31	1153
Japan	SES	PI	-0.152	-0.208	-0.095	-5.23	1152	0	1154
Japan	MI	MAC	0.469	0.423	0.513	18.037	1153	0	1155
Japan	MI	MC	0.118	0.061	0.174	4.05	1159	0	1161
Japan	MI	PI	0.145	0.088	0.201	4.982	1157	0	1159
Japan	MAC	MC	0.094	0.037	0.151	3.235	1162	0.002	1164
Japan	MAC	PI	0.121	0.064	0.177	4.15	1161	0	1163
Japan	MC	PI	0.175	0.119	0.23	6.104	1176	0	1178
Latvia	SES	MI	-0.108	-0.169	-0.046	-3.408	993	0.006	995
Latvia	SES	MAC	0.006	-0.057	0.068	0.176	993	1	995
Latvia	SES	MC	-0.006	-0.068	0.057	-0.175	993	1	995
Latvia	SES	PI	-0.076	-0.137	-0.014	-2.398	993	0.117	995
Latvia	MI	MAC	0.174	0.113	0.234	5.567	993	0	995
Latvia	MI	MC	0.056	-0.006	0.118	1.769	993	0.309	995
Latvia	MI	PI	0.068	0.006	0.129	2.143	993	0.177	995
Latvia	MAC	MC	0.052	-0.01	0.114	1.654	993	0.309	995
Latvia	MAC	PI	0.08	0.017	0.141	2.514	993	0.097	995
Latvia	MC	PI	0.069	0.007	0.131	2.181	993	0.177	995
Mexico	SES	MI	-0.059	-0.114	-0.003	-2.055	1226	0.28	1228
Mexico	SES	MAC	-0.031	-0.086	0.025	-1.081	1235	0.839	1237
Mexico	SES	MC	-0.009	-0.065	0.046	-0.325	1239	0.849	1241
Mexico	SES	PI	-0.069	-0.128	-0.009	-2.274	1078	0.185	1080
Mexico	MI	MAC	0.16	0.105	0.214	5.673	1227	0	1229
Mexico	MI	MC	0.044	-0.012	0.1	1.544	1229	0.615	1231
Mexico	MI	PI	0.024	-0.036	0.084	0.799	1066	0.849	1068
Mexico	MAC	MC	0.056	0.001	0.112	1.98	1237	0.288	1239
Mexico	MAC	PI	-0.042	-0.101	0.018	-1.372	1073	0.681	1075
Mexico	MC	PI	0.101	0.041	0.159	3.321	1079	0.008	1081
Morocco	SES	MI	-0.042	-0.121	0.037	-1.04	610	0.896	612
Morocco	SES	MAC	-0.04	-0.119	0.04	-0.979	602	0.896	604
Morocco	SES	MC	0.025	-0.052	0.103	0.638	635	0.896	637
Morocco	SES	PI	-0.14	-0.215	-0.064	-3.588	642	0.003	644
Morocco	MI	MAC	0.154	0.073	0.233	3.709	567	0.002	569
Morocco	MI	MC	0.098	0.018	0.178	2.394	586	0.119	588
Morocco	MI	PI	0.075	-0.005	0.155	1.834	590	0.403	592
Morocco	MAC	MC	0.056	-0.026	0.137	1.349	578	0.753	580
Morocco	MAC	PI	0.059	-0.022	0.14	1.439	585	0.753	587
Morocco	MC	PI	0.121	0.043	0.198	3.039	618	0.02	620
Nepal	SES	MI	-0.146	-0.251	-0.039	-2.668	326	0.064	328
Nepal	SES	MAC	-0.173	-0.276	-0.066	-3.178	326	0.015	328
Nepal	SES	MC	0.005	-0.102	0.112	0.09	334	0.929	336
Nepal	SES	PI	0.065	-0.041	0.17	1.207	339	0.913	341
Nepal	MI	MAC	0.264	0.167	0.355	5.277	373	0	375
Nepal	MI	MC	0.038	-0.062	0.138	0.753	382	0.913	384
Nepal	MI	PI	0.06	-0.039	0.159	1.19	386	0.913	388
Nepal	MAC	MC	0.077	-0.022	0.175	1.522	387	0.644	389
Nepal	MAC	PI	0.086	-0.013	0.183	1.706	391	0.622	393
Nepal	MC	PI	0.082	-0.015	0.177	1.656	409	0.622	411
Netherlands	SES	MI	-0.036	-0.091	0.019	-1.283	1260	0.399	1262
Netherlands	SES	MAC	-0.003	-0.058	0.052	-0.109	1269	0.913	1271
Netherlands	SES	MC	0.087	0.033	0.142	3.135	1277	0.007	1279
Netherlands	SES	PI	-0.125	-0.179	-0.072	-4.549	1293	0	1295
Netherlands	MI	MAC	0.219	0.165	0.271	7.902	1244	0	1246
Netherlands	MI	MC	0.124	0.069	0.178	4.424	1249	0	1251
Netherlands	MI	PI	0.179	0.125	0.232	6.456	1262	0	1264
Netherlands	MAC	MC	0.08	0.025	0.134	2.834	1258	0.014	1260
Netherlands	MAC	PI	0.104	0.049	0.158	3.733	1271	0.001	1273
Netherlands	MC	PI	0.136	0.082	0.19	4.921	1279	0	1281
New Zealand	SES	MI	-0.219	-0.3	-0.134	-5.011	500	0	502
New Zealand	SES	MAC	-0.092	-0.178	-0.004	-2.061	499	0.279	501
New Zealand	SES	MC	0.032	-0.056	0.118	0.713	505	0.957	507
New Zealand	SES	PI	-0.048	-0.134	0.039	-1.08	506	0.957	508
New Zealand	MI	MAC	0.306	0.225	0.384	7.168	496	0	498
New Zealand	MI	MC	0.031	-0.057	0.118	0.69	500	0.957	502
New Zealand	MI	PI	0.146	0.059	0.23	3.298	501	0.008	503
New Zealand	MAC	MC	0.072	-0.016	0.158	1.606	499	0.653	501
New Zealand	MAC	PI	0.053	-0.035	0.139	1.178	500	0.957	502
New Zealand	MC	PI	0.064	-0.023	0.151	1.453	506	0.734	508
Nicaragua	SES	MI	-0.424	-0.76	0.091	-1.751	14	0.814	16
Nicaragua	SES	MAC	-0.473	-0.785	0.03	-2.008	14	0.579	16
Nicaragua	SES	MC	0.046	-0.46	0.529	0.171	14	1	16
Nicaragua	SES	PI	-0.332	-0.761	0.299	-1.114	10	1	12
Nicaragua	MI	MAC	0.135	-0.387	0.591	0.509	14	1	16
Nicaragua	MI	MC	0.067	-0.443	0.545	0.252	14	1	16
Nicaragua	MI	PI	0.065	-0.529	0.616	0.206	10	1	12
Nicaragua	MAC	MC	0.117	-0.402	0.579	0.442	14	1	16
Nicaragua	MAC	PI	0.596	0.033	0.872	2.344	10	0.41	12
Nicaragua	MC	PI	-0.381	-0.784	0.247	-1.303	10	1	12
Nigeria	SES	MI	-0.135	-0.219	-0.049	-3.093	513	0.019	515
Nigeria	SES	MAC	-0.108	-0.193	-0.023	-2.484	519	0.106	521
Nigeria	SES	MC	0.063	-0.023	0.147	1.437	524	0.86	526
Nigeria	SES	PI	-0.064	-0.149	0.022	-1.466	524	0.86	526
Nigeria	MI	MAC	0.237	0.155	0.315	5.622	532	0	534
Nigeria	MI	MC	-0.003	-0.087	0.082	-0.069	536	1	538
Nigeria	MI	PI	0.103	0.019	0.186	2.395	536	0.119	538
Nigeria	MAC	MC	0.044	-0.04	0.128	1.024	541	1	543
Nigeria	MAC	PI	0.038	-0.046	0.122	0.892	541	1	543
Nigeria	MC	PI	0.017	-0.066	0.101	0.409	552	1	554
N. Macedonia	SES	MI	-0.118	-0.192	-0.042	-3.065	665	0.018	667
N. Macedonia	SES	MAC	-0.118	-0.192	-0.042	-3.062	667	0.018	669
N. Macedonia	SES	MC	-0.019	-0.093	0.056	-0.49	691	1	693
N. Macedonia	SES	PI	0.014	-0.06	0.088	0.374	693	1	695
N. Macedonia	MI	MAC	0.188	0.113	0.262	4.866	643	0	645
N. Macedonia	MI	MC	0.128	0.053	0.202	3.34	666	0.008	668
N. Macedonia	MI	PI	0.063	-0.012	0.139	1.64	666	0.406	668
N. Macedonia	MAC	MC	0.092	0.017	0.167	2.392	666	0.085	668
N. Macedonia	MAC	PI	0.024	-0.052	0.1	0.628	668	1	670
N. Macedonia	MC	PI	0.101	0.027	0.174	2.678	693	0.046	695
Norway	SES	MI	-0.094	-0.179	-0.008	-2.144	512	0.13	514
Norway	SES	MAC	0.04	-0.047	0.127	0.902	506	0.735	508
Norway	SES	MC	0.057	-0.029	0.142	1.31	521	0.572	523
Norway	SES	PI	-0.103	-0.187	-0.018	-2.381	524	0.088	526
Norway	MI	MAC	0.215	0.13	0.297	4.924	499	0	501
Norway	MI	MC	0.233	0.15	0.314	5.423	510	0	512
Norway	MI	PI	0.136	0.05	0.22	3.108	512	0.014	514
Norway	MAC	MC	0.156	0.07	0.24	3.548	505	0.003	507
Norway	MAC	PI	-0.006	-0.093	0.081	-0.137	506	0.891	508
Norway	MC	PI	0.13	0.045	0.214	3.003	521	0.017	523
Pakistan	SES	MI	-0.065	-0.156	0.026	-1.408	461	1	463
Pakistan	SES	MAC	-0.016	-0.108	0.075	-0.352	459	1	461
Pakistan	SES	MC	-0.029	-0.119	0.061	-0.638	469	1	471
Pakistan	SES	PI	0	-0.09	0.09	-0.009	473	1	475
Pakistan	MI	MAC	0.219	0.131	0.303	4.846	467	0	469
Pakistan	MI	MC	-0.026	-0.115	0.064	-0.558	474	1	476
Pakistan	MI	PI	-0.021	-0.11	0.069	-0.453	479	1	481
Pakistan	MAC	MC	-0.013	-0.103	0.077	-0.281	474	1	476
Pakistan	MAC	PI	0.016	-0.074	0.105	0.347	479	1	481
Pakistan	MC	PI	0.129	0.041	0.215	2.875	489	0.038	491
Panama	SES	MI	-0.132	-0.564	0.357	-0.532	16	1	18
Panama	SES	MAC	-0.156	-0.581	0.335	-0.634	16	1	18
Panama	SES	MC	-0.278	-0.659	0.217	-1.158	16	1	18
Panama	SES	PI	-0.474	-0.836	0.175	-1.616	9	1	11
Panama	MI	MAC	0.471	0.005	0.769	2.134	16	0.487	18
Panama	MI	MC	-0.249	-0.641	0.246	-1.029	16	1	18
Panama	MI	PI	0.112	-0.523	0.667	0.337	9	1	11
Panama	MAC	MC	0.118	-0.369	0.554	0.475	16	1	18
Panama	MAC	PI	-0.063	-0.639	0.558	-0.191	9	1	11
Panama	MC	PI	0.282	-0.383	0.754	0.882	9	1	11
Paraguay	SES	MI	0.315	-0.214	0.701	1.242	14	1	16
Paraguay	SES	MAC	-0.423	-0.759	0.092	-1.745	14	1	16
Paraguay	SES	MC	0.027	-0.475	0.516	0.1	14	1	16
Paraguay	SES	PI	-0.074	-0.645	0.55	-0.222	9	1	11
Paraguay	MI	MAC	-0.004	-0.499	0.492	-0.017	14	1	16
Paraguay	MI	MC	0.243	-0.288	0.659	0.935	14	1	16
Paraguay	MI	PI	-0.288	-0.757	0.377	-0.901	9	1	11
Paraguay	MAC	MC	0.116	-0.403	0.579	0.438	14	1	16
Paraguay	MAC	PI	-0.259	-0.743	0.404	-0.804	9	1	11
Paraguay	MC	PI	0.014	-0.591	0.609	0.042	9	1	11
Peru	SES	MI	0.123	-0.085	0.321	1.172	89	1	91
Peru	SES	MAC	-0.094	-0.294	0.114	-0.891	89	1	91
Peru	SES	MC	0.022	-0.184	0.227	0.212	89	1	91
Peru	SES	PI	0.006	-0.251	0.261	0.043	57	1	59
Peru	MI	MAC	-0.142	-0.338	0.066	-1.355	89	1	91
Peru	MI	MC	0.113	-0.096	0.311	1.069	89	1	91
Peru	MI	PI	0.012	-0.245	0.267	0.092	57	1	59
Peru	MAC	MC	0.133	-0.075	0.33	1.269	89	1	91
Peru	MAC	PI	0.337	0.088	0.546	2.702	57	0.091	59
Peru	MC	PI	0.189	-0.071	0.424	1.451	57	1	59
Philippines	SES	MI	-0.269	-0.349	-0.185	-6.199	493	0	495
Philippines	SES	MAC	-0.218	-0.3	-0.133	-4.967	494	0	496
Philippines	SES	MC	0.087	0	0.173	1.964	502	0.3	504
Philippines	SES	PI	-0.045	-0.131	0.043	-1.005	503	0.947	505
Philippines	MI	MAC	0.403	0.326	0.474	9.781	494	0	496
Philippines	MI	MC	-0.127	-0.212	-0.04	-2.859	498	0.031	500
Philippines	MI	PI	0.005	-0.083	0.092	0.1	496	1	498
Philippines	MAC	MC	0.06	-0.028	0.147	1.343	500	0.719	502
Philippines	MAC	PI	0.015	-0.073	0.102	0.331	498	1	500
Philippines	MC	PI	0.075	-0.013	0.161	1.682	506	0.466	508
Poland	SES	MI	-0.156	-0.201	-0.111	-6.709	1795	0	1797
Poland	SES	MAC	-0.067	-0.112	-0.02	-2.826	1795	0.024	1797
Poland	SES	MC	-0.025	-0.071	0.022	-1.049	1795	0.336	1797
Poland	SES	PI	-0.058	-0.103	-0.011	-2.441	1795	0.048	1797
Poland	MI	MAC	0.286	0.243	0.328	12.662	1796	0	1798
Poland	MI	MC	0.033	-0.014	0.079	1.379	1795	0.336	1797
Poland	MI	PI	0.159	0.114	0.204	6.829	1795	0	1797
Poland	MAC	MC	0.133	0.087	0.178	5.683	1797	0	1799
Poland	MAC	PI	0.059	0.013	0.105	2.517	1797	0.048	1799
Poland	MC	PI	0.112	0.066	0.157	4.768	1797	0	1799
Romania	SES	MI	-0.047	-0.109	0.016	-1.464	987	0.86	989
Romania	SES	MAC	0.03	-0.032	0.092	0.946	991	1	993
Romania	SES	MC	-0.014	-0.076	0.048	-0.447	998	1	1000
Romania	SES	PI	0.024	-0.038	0.086	0.758	998	1	1000
Romania	MI	MAC	0.357	0.301	0.411	11.984	982	0	984
Romania	MI	MC	-0.031	-0.093	0.031	-0.972	987	1	989
Romania	MI	PI	0.155	0.094	0.216	4.94	987	0	989
Romania	MAC	MC	0.004	-0.058	0.066	0.13	991	1	993
Romania	MAC	PI	0.109	0.048	0.17	3.465	991	0.004	993
Romania	MC	PI	0.053	-0.009	0.114	1.665	998	0.673	1000
Russia	SES	MI	-0.173	-0.256	-0.087	-3.951	505	0.001	507
Russia	SES	MAC	-0.066	-0.152	0.022	-1.476	505	0.422	507
Russia	SES	MC	-0.055	-0.141	0.033	-1.23	505	0.438	507
Russia	SES	PI	-0.076	-0.162	0.011	-1.72	505	0.344	507
Russia	MI	MAC	0.246	0.163	0.326	5.711	505	0	507
Russia	MI	MC	0.158	0.072	0.242	3.604	505	0.002	507
Russia	MI	PI	0.127	0.041	0.212	2.884	505	0.025	507
Russia	MAC	MC	0.115	0.028	0.2	2.594	505	0.049	507
Russia	MAC	PI	0.043	-0.045	0.129	0.958	505	0.438	507
Russia	MC	PI	0.188	0.103	0.271	4.299	505	0	507
Senegal	SES	MI	0.03	-0.086	0.145	0.503	287	1	289
Senegal	SES	MAC	0.018	-0.095	0.13	0.307	300	1	302
Senegal	SES	MC	-0.103	-0.21	0.006	-1.86	322	0.51	324
Senegal	SES	PI	0.004	-0.102	0.109	0.065	342	1	344
Senegal	MI	MAC	0.171	0.052	0.285	2.832	266	0.05	268
Senegal	MI	MC	-0.02	-0.138	0.1	-0.323	270	1	272
Senegal	MI	PI	0.057	-0.061	0.173	0.953	277	1	279
Senegal	MAC	MC	0.039	-0.078	0.155	0.653	281	1	283
Senegal	MAC	PI	-0.029	-0.144	0.086	-0.496	289	1	291
Senegal	MC	PI	0.133	0.022	0.24	2.361	310	0.169	312
Serbia	SES	MI	-0.055	-0.126	0.017	-1.502	745	0.638	747
Serbia	SES	MAC	-0.073	-0.144	-0.001	-2.002	745	0.411	747
Serbia	SES	MC	-0.045	-0.116	0.026	-1.236	759	0.651	761
Serbia	SES	PI	-0.017	-0.09	0.056	-0.45	717	1	719
Serbia	MI	MAC	0.061	-0.008	0.129	1.748	812	0.626	814
Serbia	MI	MC	0.063	-0.007	0.132	1.763	790	0.626	792
Serbia	MI	PI	0.087	0.016	0.156	2.417	771	0.159	773
Serbia	MAC	MC	0.054	-0.016	0.123	1.525	790	0.638	792
Serbia	MAC	PI	0.059	-0.009	0.126	1.714	842	0.626	844
Serbia	MC	PI	0.01	-0.061	0.081	0.274	755	1	757
Singapore	SES	MI	-0.262	-0.341	-0.18	-6.166	514	0	516
Singapore	SES	MAC	-0.113	-0.198	-0.027	-2.577	512	0.051	514
Singapore	SES	MC	0.006	-0.081	0.092	0.127	516	0.899	518
Singapore	SES	PI	-0.091	-0.176	-0.005	-2.083	516	0.151	518
Singapore	MI	MAC	0.413	0.34	0.481	10.402	526	0	528
Singapore	MI	MC	0.077	-0.008	0.161	1.771	526	0.231	528
Singapore	MI	PI	0.263	0.182	0.34	6.27	529	0	531
Singapore	MAC	MC	0.069	-0.017	0.154	1.579	523	0.231	525
Singapore	MAC	PI	0.162	0.078	0.244	3.77	526	0.001	528
Singapore	MC	PI	0.185	0.102	0.266	4.337	531	0	533
Slovakia	SES	MI	-0.142	-0.2	-0.083	-4.701	1080	0	1082
Slovakia	SES	MAC	-0.044	-0.103	0.015	-1.458	1084	0.436	1086
Slovakia	SES	MC	0.079	0.02	0.138	2.621	1090	0.044	1092
Slovakia	SES	PI	-0.035	-0.094	0.025	-1.15	1094	0.501	1096
Slovakia	MI	MAC	0.353	0.3	0.404	12.359	1072	0	1074
Slovakia	MI	MC	-0.003	-0.062	0.057	-0.089	1076	0.929	1078
Slovakia	MI	PI	0.079	0.019	0.138	2.59	1080	0.044	1082
Slovakia	MAC	MC	0.088	0.029	0.147	2.906	1081	0.03	1083
Slovakia	MAC	PI	0.084	0.025	0.143	2.784	1084	0.038	1086
Slovakia	MC	PI	0.083	0.024	0.142	2.757	1090	0.038	1092
South Africa	SES	MI	0.126	0.034	0.216	2.681	447	0.061	449
South Africa	SES	MAC	0.017	-0.073	0.107	0.37	471	1	473
South Africa	SES	MC	-0.011	-0.089	0.068	-0.269	623	1	625
South Africa	SES	PI	-0.149	-0.251	-0.043	-2.774	340	0.053	342
South Africa	MI	MAC	0.156	0.066	0.244	3.404	462	0.007	464
South Africa	MI	MC	0.08	-0.005	0.165	1.85	526	0.455	528
South Africa	MI	PI	-0.031	-0.143	0.081	-0.544	303	1	305
South Africa	MAC	MC	0.048	-0.035	0.13	1.136	561	1	563
South Africa	MAC	PI	-0.05	-0.159	0.059	-0.902	319	1	321
South Africa	MC	PI	0.049	-0.05	0.148	0.971	389	1	391
South Korea	SES	MI	-0.193	-0.277	-0.106	-4.324	483	0	485
South Korea	SES	MAC	-0.143	-0.229	-0.055	-3.196	488	0.009	490
South Korea	SES	MC	-0.107	-0.193	-0.019	-2.387	494	0.069	496
South Korea	SES	PI	-0.134	-0.22	-0.047	-3.018	495	0.013	497
South Korea	MI	MAC	0.554	0.49	0.613	14.775	492	0	494
South Korea	MI	MC	0.078	-0.01	0.165	1.745	495	0.105	497
South Korea	MI	PI	0.174	0.087	0.258	3.923	494	0.001	496
South Korea	MAC	MC	0.094	0.007	0.18	2.113	498	0.105	500
South Korea	MAC	PI	0.092	0.004	0.178	2.06	498	0.105	500
South Korea	MC	PI	0.173	0.087	0.256	3.953	507	0.001	509
Spain	SES	MI	-0.075	-0.135	-0.015	-2.447	1046	0.087	1048
Spain	SES	MAC	0.007	-0.053	0.068	0.237	1057	1	1059
Spain	SES	MC	0.029	-0.031	0.088	0.952	1079	1	1081
Spain	SES	PI	-0.083	-0.142	-0.023	-2.738	1086	0.044	1088
Spain	MI	MAC	0.152	0.092	0.211	4.927	1028	0	1030
Spain	MI	MC	0.181	0.122	0.239	5.954	1043	0	1045
Spain	MI	PI	0.069	0.008	0.129	2.233	1048	0.129	1050
Spain	MAC	MC	-0.003	-0.064	0.057	-0.104	1052	1	1054
Spain	MAC	PI	0.064	0.004	0.124	2.087	1059	0.148	1061
Spain	MC	PI	0.151	0.093	0.209	5.037	1080	0	1082
Sweden	SES	MI	-0.038	-0.088	0.012	-1.495	1529	0.247	1531
Sweden	SES	MAC	-0.039	-0.089	0.011	-1.542	1533	0.247	1535
Sweden	SES	MC	0.079	0.029	0.128	3.105	1550	0.012	1552
Sweden	SES	PI	-0.076	-0.125	-0.026	-3.003	1564	0.014	1566
Sweden	MI	MAC	0.196	0.147	0.244	7.757	1505	0	1507
Sweden	MI	MC	0.204	0.155	0.252	8.118	1517	0	1519
Sweden	MI	PI	0.147	0.098	0.196	5.833	1531	0	1533
Sweden	MAC	MC	0.05	0	0.1	1.945	1523	0.156	1525
Sweden	MAC	PI	0.064	0.014	0.114	2.518	1535	0.048	1537
Sweden	MC	PI	0.099	0.05	0.148	3.919	1552	0.001	1554
Switzerland	SES	MI	-0.102	-0.162	-0.042	-3.339	1051	0.007	1053
Switzerland	SES	MAC	-0.003	-0.064	0.057	-0.112	1051	0.911	1053
Switzerland	SES	MC	0.055	-0.005	0.115	1.785	1051	0.298	1053
Switzerland	SES	PI	-0.192	-0.249	-0.133	-6.329	1051	0	1053
Switzerland	MI	MAC	0.272	0.215	0.327	9.152	1051	0	1053
Switzerland	MI	MC	0.081	0.021	0.141	2.649	1051	0.049	1053
Switzerland	MI	PI	0.059	-0.001	0.119	1.929	1051	0.27	1053
Switzerland	MAC	MC	0.04	-0.021	0.1	1.285	1051	0.398	1053
Switzerland	MAC	PI	0.096	0.036	0.156	3.142	1051	0.012	1053
Switzerland	MC	PI	0.048	-0.013	0.108	1.555	1051	0.361	1053
Taiwan	SES	MI	-0.2	-0.265	-0.134	-5.893	831	0	833
Taiwan	SES	MAC	-0.084	-0.151	-0.016	-2.417	831	0.127	833
Taiwan	SES	MC	-0.037	-0.105	0.031	-1.066	831	1	833
Taiwan	SES	PI	-0.053	-0.12	0.015	-1.521	831	0.772	833
Taiwan	MI	MAC	0.351	0.29	0.409	10.792	831	0	833
Taiwan	MI	MC	-0.019	-0.087	0.049	-0.561	831	1	833
Taiwan	MI	PI	0.016	-0.052	0.084	0.469	831	1	833
Taiwan	MAC	MC	0.03	-0.038	0.098	0.867	831	1	833
Taiwan	MAC	PI	0.032	-0.036	0.1	0.923	831	1	833
Taiwan	MC	PI	0.079	0.011	0.146	2.273	831	0.163	833
Turkey	SES	MI	-0.275	-0.323	-0.226	-10.738	1405	0	1407
Turkey	SES	MAC	-0.095	-0.146	-0.043	-3.569	1413	0.002	1415
Turkey	SES	MC	0.016	-0.036	0.068	0.611	1421	1	1423
Turkey	SES	PI	-0.138	-0.189	-0.087	-5.268	1421	0	1423
Turkey	MI	MAC	0.374	0.329	0.418	15.157	1409	0	1411
Turkey	MI	MC	0.007	-0.045	0.059	0.265	1416	1	1418
Turkey	MI	PI	0.149	0.098	0.2	5.665	1414	0	1416
Turkey	MAC	MC	0.03	-0.022	0.082	1.14	1424	0.763	1426
Turkey	MAC	PI	0.064	0.012	0.115	2.409	1424	0.081	1426
Turkey	MC	PI	0.059	0.007	0.11	2.225	1430	0.105	1432
Ukraine	SES	MI	-0.22	-0.296	-0.141	-5.411	575	0	577
Ukraine	SES	MAC	-0.039	-0.121	0.042	-0.944	575	1	577
Ukraine	SES	MC	-0.025	-0.107	0.056	-0.606	575	1	577
Ukraine	SES	PI	-0.078	-0.159	0.004	-1.875	575	0.368	577
Ukraine	MI	MAC	0.17	0.09	0.248	4.14	575	0	577
Ukraine	MI	MC	0.025	-0.056	0.107	0.611	575	1	577
Ukraine	MI	PI	0.064	-0.018	0.145	1.539	575	0.622	577
Ukraine	MAC	MC	0.168	0.087	0.246	4.082	575	0	577
Ukraine	MAC	PI	0.02	-0.062	0.101	0.474	575	1	577
Ukraine	MC	PI	0.136	0.055	0.215	3.297	575	0.007	577
UK	SES	MI	-0.157	-0.237	-0.074	-3.694	543	0.002	545
UK	SES	MAC	0.004	-0.08	0.088	0.087	543	0.946	545
UK	SES	MC	-0.031	-0.114	0.053	-0.718	544	0.946	546
UK	SES	PI	-0.133	-0.215	-0.05	-3.137	544	0.013	546
UK	MI	MAC	0.213	0.131	0.292	5.08	542	0	544
UK	MI	MC	0.119	0.036	0.201	2.798	543	0.027	545
UK	MI	PI	0.124	0.041	0.206	2.92	543	0.022	545
UK	MAC	MC	0.048	-0.036	0.132	1.124	543	0.784	545
UK	MAC	PI	0.086	0.002	0.168	2.004	543	0.182	545
UK	MC	PI	0.193	0.111	0.273	4.591	544	0	546
USA	SES	MI	-0.367	-0.411	-0.322	-15.066	1457	0	1459
USA	SES	MAC	-0.236	-0.284	-0.187	-9.281	1455	0	1457
USA	SES	MC	0.06	0.009	0.111	2.288	1463	0.045	1465
USA	SES	PI	-0.123	-0.173	-0.073	-4.756	1465	0	1467
USA	MI	MAC	0.54	0.503	0.575	24.432	1450	0	1452
USA	MI	MC	0.023	-0.029	0.074	0.864	1456	0.388	1458
USA	MI	PI	0.126	0.075	0.176	4.85	1459	0	1461
USA	MAC	MC	0.088	0.036	0.138	3.354	1454	0.002	1456
USA	MAC	PI	0.126	0.075	0.176	4.853	1456	0	1458
USA	MC	PI	0.118	0.067	0.168	4.557	1464	0	1466
Uruguay	SES	MI	0.028	-0.255	0.307	0.192	47	1	49
Uruguay	SES	MAC	0.123	-0.164	0.39	0.847	47	1	49
Uruguay	SES	MC	0.103	-0.184	0.373	0.709	47	1	49
Uruguay	SES	PI	-0.047	-0.4	0.319	-0.248	28	1	30
Uruguay	MI	MAC	0.16	-0.127	0.422	1.109	47	1	49
Uruguay	MI	MC	0.316	0.038	0.549	2.286	47	0.268	49
Uruguay	MI	PI	0.011	-0.351	0.37	0.058	28	1	30
Uruguay	MAC	MC	0.157	-0.13	0.419	1.087	47	1	49
Uruguay	MAC	PI	-0.114	-0.455	0.257	-0.607	28	1	30
Uruguay	MC	PI	0.151	-0.221	0.485	0.811	28	1	30
Venezuela	SES	MI	-0.157	-0.347	0.045	-1.542	94	1	96
Venezuela	SES	MAC	-0.047	-0.245	0.155	-0.454	94	1	96
Venezuela	SES	MC	-0.041	-0.239	0.161	-0.395	94	1	96
Venezuela	SES	PI	-0.142	-0.384	0.118	-1.084	57	1	59
Venezuela	MI	MAC	0.083	-0.119	0.279	0.812	94	1	96
Venezuela	MI	MC	0.07	-0.132	0.267	0.683	94	1	96
Venezuela	MI	PI	-0.16	-0.4	0.1	-1.227	57	1	59
Venezuela	MAC	MC	0.096	-0.107	0.291	0.933	94	1	96
Venezuela	MAC	PI	0.063	-0.196	0.314	0.479	57	1	59
Venezuela	MC	PI	-0.122	-0.367	0.138	-0.931	57	1	59
Notes: SES = Subjective Socioeconomic Status, MI = Moral Identity, MAC = Morality-as-Cooperation, MC = Moral Circle, PI = Prosocial Intention. Multilevel Pearson correlations (two-sided) with region as a random effect. P-values adjusted for multiple comparison using Holm (1979).
Supplementary Dataset 1 | Country-level correlations between subjective socioeconomic status (SES) and the four indicators of self-reported morality (Moral identity, Morality-as-Cooperation, Moral Circle and Prosocial Intention) across the 67 countries.
